# Supplementary material for: Transcription factor KROX20 marks epithelial stem cell ancestors for hair follicle formation
Source: J Clin Invest. 2024 Oct 3;134(23):e180160. doi: 10.1172/JCI180160 (PMC11601947; doi:10.1172/JCI180160)
Supplement: Supporting data values [file jci-134-180160-s113.xlsx]

## Sheet: Figure 2E
	Figure 2E
	outliers removed from final analysis
# of HF with signal	Total # of HF #1	Total # of HF #2	Total # of HF #3	Total # of HF #4	Total # of HF #5	Total # of HF #6	Total # of HF #7	Total # of HF #8	Total # of HF #9	Total # of HF #10	Total # of HF #11	Total # of HF #12	Total # of HF #13	Total # of HF #14	Total # of HF #15	Total # of HF #16	Total # of HF #17	Total # of HF #18	Total # of HF #19	Total # of HF #20	Total # of HF #21	Total # of HF #22	Total # of HF #23	Total # of HF #24	Total # of HF #25
P1-P3	15	10	9	10	11	10	11	13	9	11	12	13	15	14	14	11	15	11
P7 - P9	15	14	14	10	14	14	12	11	11	11
P12 - P14	13	15	15	13	14	15	13
P21 - P25	14	11	10	12	13	15	10	11	11	15
P98 - P100	10	12	13	15	13	11	15
# of HF with signal	Upper HF #1	Upper HF #2	Upper HF #3	Upper HF #4	Upper HF #5	Upper HF #6	Upper HF #7	Upper HF #8	Upper HF #9	Upper HF #10	Upper HF #11	Upper HF #12	Upper HF #13	Upper HF #14	Upper HF #15	Upper HF #16	Upper HF #17	Upper HF #18	Upper HF #19	Upper HF #20	Upper HF #21	Upper HF #22	Upper HF #23	Upper HF #24	Upper HF #25
P1-P3	13	5	6	6	8	10	9	11	6	10	11	12	14	12	14	11	15	9
P7 - P9	15	14	14	10	13	14	12	11	11	11
P12 - P4	13	15	15	13	14	14	13
P21 - P23	14	11	9	12	13	10	6	11	11	15
P98 - P100	10	12	13	15	13	11	15
# of HF with signal	Mid HF #1	Mid HF #2	Mid HF #3	Mid HF #4	Mid HF #5	Mid HF #6	Mid HF #7	Mid HF #8	Mid HF #9	Mid HF #10	Mid HF #11	Mid HF #12	Mid HF #13	Mid HF #14	Mid HF #15	Mid HF #16	Mid HF #17	Mid HF #18	Mid HF #19	Mid HF #20	Mid HF #21	Mid HF #22	Mid HF #23	Mid HF #24	Mid HF #25
P1-P3	0	0	0	0	0	2	6	1	1	5	0	0	8	4	4	8	7	5
P7 - P9	8	7	6	9	10	8	9	10	11	10
P12 - P4	11	15	12	10	8	14	13	13
P21 - P23	14	11	7	12	13	10	10	11	11	14
P98 - P100	9	12	13	15	13	11	12
# of HF with signal	Lower HF #1	Lower HF #2	Lower HF #3	Lower HF #4	Lower HF #5	Lower HF #6	Lower HF #7	Lower HF #8	Lower HF #9	Lower HF #10	Lower HF #11	Lower HF #12	Lower HF #13	Lower HF #14	Lower HF #15	Lower HF #16	Lower HF #17	Lower HF #18	Lower HF #19	Lower HF #20	Lower HF #21	Lower HF #22	Lower HF #23	Lower HF #24	Lower HF #25
P1-P3	0	0	0	0	0	0	0	0	0	0	0	0	0	0	0	0	0	0	0	0	0	0	0	0	0
P7 - P9	4	2	2	4	8	11	7	7	8	10
P12 - P4	4	0	6	13	14	15	13	13
P21 - P23	12	7	7	9	10	10	9	8	9	12
P98 - P100	8	12	9	13	11	9	11
% of HF	Upper HF #1	Upper HF #2	Upper HF #3	Upper HF #4	Upper HF #5	Upper HF #6	Upper HF #7	Upper HF #8	Upper HF #9	Upper HF #10	Upper HF #11	Upper HF #12	Upper HF #13	Upper HF #14	Upper HF #15	Upper HF #16	Upper HF #17	Upper HF #18	Upper HF #19	Upper HF #20	Upper HF #21	Upper HF #22	Upper HF #23	Upper HF #24	Upper HF #25
P1-P3	0.866667		0.666667	0.6	0.727273	1	0.818182	0.846154	0.666667	0.909091	0.916667	0.923077	0.933333	0.857143	1	1	1	0.818182
P7 - P9	1	1	1	1	0.928571	1	1	1	1	1
P12 - P4	1	1	1	1	1	0.933333	1
P21 - P23	1	1	0.9	1	1	0.666667	0.6	1	1	1
P98 - P100	1	1	1	1	1	1	1
% of HF	Mid HF #1	Mid HF #2	Mid HF #3	Mid HF #4	Mid HF #5	Mid HF #6	Mid HF #7	Mid HF #8	Mid HF #9	Mid HF #10	Mid HF #11	Mid HF #12	Mid HF #13	Mid HF #14	Mid HF #15	Mid HF #16	Mid HF #17	Mid HF #18	Mid HF #19	Mid HF #20	Mid HF #21	Mid HF #22	Mid HF #23	Mid HF #24	Mid HF #25
P1-P3	0	0	0	0	0	0.2		0.0769231	0.111111		0	0	0.533333	0.285714	0.285714
P7 - P9	0.533333			0.9	0.714286	0.571429	0.75	0.909091	1	0.909091
P12 - P4	0.846154	1	0.8	0.769231		0.933333	1
P21 - P23	1	1	0.7	1	1		1	1	1	0.933333
P98 - P100	0.9	1	1	1	1	1	0.8
% of HF	Lower HF #1	Lower HF #2	Lower HF #3	Lower HF #4	Lower HF #5	Lower HF #6	Lower HF #7	Lower HF #8	Lower HF #9	Lower HF #10	Lower HF #11	Lower HF #12	Lower HF #13	Lower HF #14	Lower HF #15	Lower HF #16	Lower HF #17	Lower HF #18	Lower HF #19	Lower HF #20	Lower HF #21	Lower HF #22	Lower HF #23	Lower HF #24	Lower HF #25
P1-P3	0	0	0	0	0	0	0	0	0	0	0	0	0	0	0	0	0	0
P7 - P9				0.4	0.571429	0.785714	0.583333	0.636364	0.727273
P12 - P4				1	1	1	1
P21 - P23	0.857143	0.636364	0.7	0.75	0.769231	0.666667	0.9	0.727273	0.818182	0.8
P98 - P100	0.8	1	0.692308	0.866667	0.846154	0.818182	0.733333

## Sheet: Figure 5D
Figure 5D
	Krox20-CreErt	Krox20-DTA; Krox20-CreErt
Replicate 1-area 1	9	2
Replicate 1-area 2	8	2
Replicate 1-area 3	10	0
Replicate 2-area 1	12	1
Replicate 2-area 2	8	0
Replicate 2-area 3	7	0
Replicate 3-area 1	9	0
Replicate 3-area 2	11	0
Replicate 3-area 3	12	4
Replicate 3-area 4	10	1

## Sheet: Figure 7C
	Krox20f/f	Krox20f/f; K14-Cre
Replicate 1-area 1	5	0
Replicate 1-area2	6	2
Replicate 1-area 3	5	1
Replicate 2-area 1	6	2
Replicate 2-area 2	6	0
Replicate 2-area 3	7	2
Replicate 3-area 1	8	0
Replicate 3-area 2	7	1
Replicate 3-area 3	9	0
Replicate 4-area 1	6	0
Replicate 4-area 2	7	0
Replicate 4-area 3	7	1
Replicate 5-area 1	7	2
Replicate 5-area 2	9	0
Replicate 5-area 3	9	2
Replicate 6-area 1	7	0
Replicate 6-area 2	8	0
Replicate 6-area 3	8	0
Replicate7-area 1	9	0
Replicate7-area 2	6	0
Replicate7-area 3	8	1
Replicate7-area 4	9	0

## Sheet: Supplemental Figure 3
		outliers removed from final analysis
Total # of CD34+ Bulge cells	HF #1	HF #2	HF #3	HF #4	HF #5	HF #6	HF #7	HF #8	HF #9	HF #10	HF #11	HF #12	HF #13	HF #14	HF #15	HF #16	HF #17	HF #18
P20-P23	23	32	28	23	31	11	35	22	27	21	22	24	38	30	20	17
Total # of CD34+ Bulge cells	HF #1	HF #2	HF #3	HF #4	HF #5	HF #6	HF #7	HF #8	HF #9	HF #10	HF #11	HF #12	HF #13	HF #14	HF #15	HF #16	HF #17	HF #18	Section#19
P60-P67	74	51	43	28	138	90	113	56	93	148	74	118	183
Total # of CD34+ Bulge cells	HF #1	HF #2	HF #3	HF #4	HF #5	HF #6	HF #7	HF #8	HF #9	HF #10	HF #11	HF #12	HF #13	HF #14	HF #15	HF #16	HF #17	HF #18	Section#19
P95-P100	66	60	43	106	133	65	66	124	49
CD34+, Tom+ Bulge cells	HF #1	HF #2	HF #3	HF #4	HF #5	HF #6	HF #7	HF #8	HF #9	HF #10	HF #11	HF #12	HF #13	HF #14	HF #15	HF #16	HF #17	HF #18	Section#19
P20-P23	10	11	6	9	5	4	16	5	8	10	8	9	18	10	12	7
CD34+, Tom+ Bulge cells	HF #1	HF #2	HF #3	HF #4	HF #5	HF #6	HF #7	HF #8	HF #9	HF #10	HF #11	HF #12	HF #13	HF #14	HF #15	HF #16	HF #17	HF #18	Section#19
P60-P67	36	37	35	16	68	68	47	36	46	118	60	65	89
CD34+, Tom+ Bulge cells	HF #1	HF #2	HF #3	HF #4	HF #5	HF #6	HF #7	HF #8	HF #9	HF #10	HF #11	HF #12	HF #13	HF #14	HF #15	HF #16	HF #17	HF #18	Section#19
P95-P100	29	24	20	84	48	36	58	78	27
% of CD34+, Tom+ Bulge cells	HF #1	HF #2	HF #3	HF #4	HF #5	HF #6	HF #7	HF #8	HF #9	HF #10	HF #11	HF #12	HF #13	HF #14	HF #15	HF #16	HF #17	HF #18	Section#19
P20-P23	0.434783	0.34375		0.391304		0.363636	0.457143		0.296296	0.47619	0.363636	0.375	0.473684	0.333333	0.6	0.411765
% of CD34+, Tom+ Bulge cells	HF #1	HF #2	HF #3	HF #4	HF #5	HF #6	HF #7	HF #8	HF #9	HF #10	HF #11	HF #12	HF #13	HF #14	HF #15	HF #16	HF #17	HF #18	Section#19
P60-P67	0.486486	0.72549	0.813953	0.571429	0.492754	0.755556		0.642857	0.494624	0.797297	0.810811	0.550847	0.486339
% of CD34+, Tom+ Bulge cells	HF #1	HF #2	HF #3	HF #4	HF #5	HF #6	HF #7	HF #8	HF #9	HF #10	HF #11	HF #12	HF #13	HF #14	HF #15	HF #16	HF #17	HF #18	Section#19
P95-P100	0.439394	0.4	0.465116	0.792453		0.553846	0.878788	0.629032	0.55102

## Sheet: Supplemental Figure 4C
Supplemental Figure 4C
		Ctrl	Krox20-DTA; Krox20-CreERT
	Replicate 1-area 1	10	7
	Replicate 1-area 2	7	6
	Replicate 1-area 3	10	4
	Replicate 1-area 4	8	5
	Replicate 1-area 5	9	3
	Replicate 2-area 1	9	2
	Replicate 2-area 2	8	6
	Replicate 2-area 3	9	4
	Replicate 2-area 4	9	5
	Replicate 2-area 5	7	5

## Sheet: Supplemental Figure 7A 
	Supplemental Figure 7A
	Figure 7A-P6					Percentage
	Replicate 1-area 1	K14-Cre	Krox20-DTA; K14-Cre			K14-Cre	Krox20-DTA; K14-Cre
	total # of hair follicles	8	12
	total # of hair follicles with normal Sox9 expression	6	0		Percentage of HFs with normal SOX9 expression	75	0
	total # of hair follicles with minimal Sox9 expression	2	12		Percentage of HFs with loss of SOX9 expression	25	100
						Percentage
	Replicate 1-area 2	K14-Cre	Krox20-DTA; K14-Cre			K14-Cre	Krox20-DTA; K14-Cre
	total # of hair follicles	10	10
	total # of hair follicles with normal Sox9 expression	10	4		Percentage of HFs with normal SOX9 expression	100	40
	total # of hair follicles with minimal Sox9 expression	0	6		Percentage of HFs with loss of SOX9 expression	0	60
						Percentage
	Replicate 1-area 3	K14-Cre	Krox20-DTA; K14-Cre			K14-Cre	Krox20-DTA; K14-Cre
	total # of hair follicles	7	7
	total # of hair follicles with normal Sox9 expression	4	2		Percentage of HFs with normal SOX9 expression	57.1429	28.5714
	total # of hair follicles with minimal Sox9 expression	3	5		Percentage of HFs with loss of SOX9 expression	42.8571	71.4286
						Percentage
	Replicate 2-area 1	K14-Cre	Krox20-DTA; K14-Cre			K14-Cre	Krox20-DTA; K14-Cre
	total # of hair follicles	10	11
	total # of hair follicles with normal Sox9 expression	8	3		Percentage of HFs with normal SOX9 expression	80	27.2727
	total # of hair follicles with minimal Sox9 expression	2	8		Percentage of HFs with loss of SOX9 expression	20	72.7273
						Percentage
	Replicate 2-area 2	K14-Cre	Krox20-DTA; K14-Cre			K14-Cre	Krox20-DTA; K14-Cre
	total # of hair follicles	8	12
	total # of hair follicles with normal Sox9 expression	5	3		Percentage of HFs with normal SOX9 expression	62.5	25
	total # of hair follicles with minimal Sox9 expression	3	9		Percentage of HFs with loss of SOX9 expression	37.5	75
						Percentage
	Replicate 3-area 1	K14-Cre	Krox20-DTA; K14-Cre			K14-Cre	Krox20-DTA; K14-Cre
	total # of hair follicles	13	7
	total # of hair follicles with normal Sox9 expression	13	0		Percentage of HFs with normal SOX9 expression	100	0
	total # of hair follicles with minimal Sox9 expression	0	7		Percentage of HFs with loss of SOX9 expression	0	100
						Percentage
	Replicate 3-area 2	K14-Cre	Krox20-DTA; K14-Cre			K14-Cre	Krox20-DTA; K14-Cre
	total # of hair follicles	6	7
	total # of hair follicles with normal Sox9 expression	5	0		Percentage of HFs with normal SOX9 expression	83.3333	0
	total # of hair follicles with minimal Sox9 expression	1	7		Percentage of HFs with loss of SOX9 expression	16.6667	100
						Percentage
	Replicate 3-area 3	K14-Cre	Krox20-DTA; K14-Cre			K14-Cre	Krox20-DTA; K14-Cre
	total # of hair follicles	8	9
	total # of hair follicles with normal Sox9 expression	6	0		Percentage of HFs with normal SOX9 expression	75	0
	total # of hair follicles with minimal Sox9 expression	2	9		Percentage of HFs with loss of SOX9 expression	25	100

## Sheet: Supplemental Figure 7B
Supplemental Figure 7B
Figure 7B-P29				Percentage
Replicate 1-area 1	Krox20-CreERT	Krox20-DTA; Krox20-CreERT		Krox20-CreERT	Krox20-DTA; Krox20-CreERT
total # of hair follicles	4	4
total # of hair follicles with normal Sox9 expression	4	0	Percentage of HFs with normal SOX9 expression	100	0
total # of hair follicles with minimal Sox9 expression	0	4	Percentage of HFs with loss of SOX9 expression	0	100
Figure 7B-P29				Percentage
Replicate 1-area 2	Krox20-CreERT	Krox20-DTA; Krox20-CreERT		Krox20-CreERT	Krox20-DTA; Krox20-CreERT
total # of hair follicles	4	4
total # of hair follicles with normal Sox9 expression	4	0	Percentage of HFs with normal SOX9 expression	100	0
total # of hair follicles with minimal Sox9 expression	0	4	Percentage of HFs with loss of SOX9 expression	0	100
Figure 7B-P29				Percentage
Replicate2-area 1	Krox20-CreERT	Krox20-DTA; Krox20-CreERT		Krox20-CreERT	Krox20-DTA; Krox20-CreERT
total # of hair follicles	4	4
total # of hair follicles with normal Sox9 expression	2	2	Percentage of HFs with normal SOX9 expression	50	50
total # of hair follicles with minimal Sox9 expression	2	2	Percentage of HFs with loss of SOX9 expression	50	50
Figure 7B-P29				Percentage
Replicate 2-area 2	Krox20-CreERT	Krox20-DTA; Krox20-CreERT		Krox20-CreERT	Krox20-DTA; Krox20-CreERT
total # of hair follicles	3	3
total # of hair follicles with normal Sox9 expression	3	1	Percentage of HFs with normal SOX9 expression	100	33.3333
total # of hair follicles with minimal Sox9 expression	0	2	Percentage of HFs with loss of SOX9 expression	0	66.6667
Figure 7B-P29				Percentage
Replicate 2-area 3	Krox20-CreERT	Krox20-DTA; Krox20-CreERT		Krox20-CreERT	Krox20-DTA; Krox20-CreERT
total # of hair follicles	4	4
total # of hair follicles with normal Sox9 expression	4	0	Percentage of HFs with normal SOX9 expression	100	0
total # of hair follicles with minimal Sox9 expression	0	4	Percentage of HFs with loss of SOX9 expression	0	100
Figure 7B-P29				Percentage
Replicate3-area 1	Krox20-CreERT	Krox20-DTA; Krox20-CreERT		Krox20-CreERT	Krox20-DTA; Krox20-CreERT
total # of hair follicles	4	4
total # of hair follicles with normal Sox9 expression	3	0	Percentage of HFs with normal SOX9 expression	100	0
total # of hair follicles with minimal Sox9 expression	1	4	Percentage of HFs with loss of SOX9 expression	0	100
Figure 7B-P29				Percentage
Replicate 3-area 2	Krox20-CreERT	Krox20-DTA; Krox20-CreERT		Krox20-CreERT	Krox20-DTA; Krox20-CreERT
total # of hair follicles	5	5
total # of hair follicles with normal Sox9 expression	5	0	Percentage of HFs with normal SOX9 expression	100	0
total # of hair follicles with minimal Sox9 expression	0	5	Percentage of HFs with loss of SOX9 expression	0	100
Figure 7B-P29				Percentage
Replicate 3-area 3	Krox20-CreERT	Krox20-DTA; Krox20-CreERT		Krox20-CreERT	Krox20-DTA; Krox20-CreERT
total # of hair follicles	3	4
total # of hair follicles with normal Sox9 expression	3	0	Percentage of HFs with normal SOX9 expression	100	0
total # of hair follicles with minimal Sox9 expression	0	4	Percentage of HFs with loss of SOX9 expression	0	100
Figure 7B-P29				Percentage
Replicate 3-area 4	Krox20-CreERT	Krox20-DTA; Krox20-CreERT		Krox20-CreERT	Krox20-DTA; Krox20-CreERT
total # of hair follicles	11	8
total # of hair follicles with normal Sox9 expression	11	0	Percentage of HFs with normal SOX9 expression	100	0
total # of hair follicles with minimal Sox9 expression	0	8	Percentage of HFs with loss of SOX9 expression	0	100
					D18D15:FD2:F55

## Sheet: Supplemental Figure 7C
Supplemental Figure 7C
Figure 7C-P29
Replicate 1-area 1	Krox20-CreERT	Krox20-DTA; Krox20-CreERT		Krox20-CreERT	Krox20-DTA; Krox20-CreERT
total # of hair follicles	4	4
total # of hair follicles with normal CD34 expression	4	0	Percentage of HFs with normal CD34 expression	100	0
total # of hair follicles with minimal CD34 expression	0	4	Percentage of HFs with minimal CD34 expression	0	100
Replicate 1-area 2	Krox20-CreERT	Krox20-DTA; Krox20-CreERT		Krox20-CreERT	Krox20-DTA; Krox20-CreERT
total # of hair follicles	4	4
total # of hair follicles with normal CD34 expression	4	0	Percentage of HFs with normal CD34 expression	100	0
total # of hair follicles with minimal CD34 expression	0	4	Percentage of HFs with minimal CD34 expression	0	100
Replicate 2-area 1	Krox20-CreERT	Krox20-DTA; Krox20-CreERT		Krox20-CreERT	Krox20-DTA; Krox20-CreERT
total # of hair follicles	5	6
total # of hair follicles with normal CD34 expression	3	3	Percentage of HFs with normal CD34 expression	60	50
total # of hair follicles with minimal CD34 expression	2	3	Percentage of HFs with minimal CD34 expression	40	50
Replicate 3-area 1	Krox20-CreERT	Krox20-DTA; Krox20-CreERT		Krox20-CreERT	Krox20-DTA; Krox20-CreERT
total # of hair follicles	6	5
total # of hair follicles with normal CD34 expression	4	2	Percentage of HFs with normal CD34 expression	66.6667	40
total # of hair follicles with minimal CD34 expression	2	3	Percentage of HFs with minimal CD34 expression	33.3333	60
Replicate 3-area 2	Krox20-CreERT	Krox20-DTA; Krox20-CreERT		Krox20-CreERT	Krox20-DTA; Krox20-CreERT
total # of hair follicles	11	8
total # of hair follicles with normal CD34 expression	8	2	Percentage of HFs with normal CD34 expression	72.7273	25
total # of hair follicles with minimal CD34 expression	3	6	Percentage of HFs with minimal CD34 expression	27.2727	75

## Sheet: Supplemental Figure 7D
Supplemental Figure 7D
Figure 7D quantification
Lineage tracing	total # of hair follicles with tomato labeling	total # of hair follicles with overlap of tomato labeling with Sox9 in the bulge	The percentage of HFs with overlap of tdTomato with SOX9 in the bulge.
R26-tdTomaro; Krox20-CreERT-Replicate 1-area 1	5	5	100
R26-tdTomaro; Krox20-CreERT-Replicate 1-area2	2	2	100
R26-tdTomaro; Krox20-CreERT-Replicate 1-area 3	5	5	100
R26-tdTomaro; Krox20-CreERT-Replicate 2-area 1	6	5	83.3333
R26-tdTomaro; Krox20-CreERT-Replicate 2-area 2	6	5	83.3333
R26-tdTomaro; Krox20-CreERT-Replicate 2-area 3	5	3	60
R26-tdTomaro; Krox20-CreERT-Replicate 3-area 1	5	3	60
R26-tdTomaro; Krox20-CreERT-Replicate 3-area 2	4	3	75
R26-tdTomaro; Krox20-CreERT-Replicate 3-area 3	5	4	80
R26-tdTomaro; Krox20-CreERT-Replicate 3-area 4	5	5	100

## Sheet: Supplemental Figure 8E
R26-tdTomaro; Krox20-CreERT, induced at P23, analyzed at P37	total # of hair follicles	# of hair follicles with tomato labeling of the bulge	# of hair follicles with Cre staining in the bulge	Percentage of hair follicles with tomato labeling of the bulge	Percentage of hair follicles with Cre staining in the bulge						# of hair follicles with Cre staining in the upper HF	Percentage of hair follicles with Cre staining in the upper HF
R26-tdTomaro; Krox20-CreERT-Replicate 1-area 1	4	0	0	0	0						3	75
R26-tdTomaro; Krox20-CreERT-Replicate 1-area2	9	1	0	11.1111	0						7	77.7778
R26-tdTomaro; Krox20-CreERT-Replicate 1-area 3	5	2	0	40	0						3	60
R26-tdTomaro; Krox20-CreERT-Replicate 2-area 1	4	1	0	25	0						3	75
R26-tdTomaro; Krox20-CreERT-Replicate 2-area 2	6	1	0	16.6667	0						6	100
R26-tdTomaro; Krox20-CreERT-Replicate 3-area 1	5	0	0	0	0						4	80
R26-tdTomaro; Krox20-CreERT-Replicate 3-area 2	4	1	0	25	0						2	50
R26-tdTomaro; Krox20-CreERT, induced at P23, analyzed at P55	total # of hair follicles	# of hair follicles with tomato labeling of the bulge	# of hair follicles with Cre staining in the bulge	Percentage of hair follicles with tomato labeling of the bulge	Percentage of hair follicles with Cre staining in the bulge						# of hair follicles with Cre staining in the upper HF	Percentage of hair follicles with Cre staining in the upper HF
R26-tdTomaro; Krox20-CreERT-Replicate 1-area 1	4	3	0	75	0						3	75
R26-tdTomaro; Krox20-CreERT-Replicate 1-area2	5	3	0	60	0						3	60
R26-tdTomaro; Krox20-CreERT-Replicate 1-area 3	4	2	0	50	0						4	100
R26-tdTomaro; Krox20-CreERT-Replicate 2-area 1	4	4	0	100	0						4	100
R26-tdTomaro; Krox20-CreERT-Replicate 2-area 2	6	4	0	66.6667	0						6	100
R26-tdTomaro; Krox20-CreERT-Replicate 3-area 1	4	3	0	75	0						2	50
R26-tdTomaro; Krox20-CreERT-Replicate 3-area 2	4	2	0	50	0						3	75
R26-tdTomaro; Krox20-CreERT, induced at P23, analyzed at P110	total # of hair follicles	# of hair follicles with tomato labeling of the bulge	# of hair follicles with Cre staining in the bulge	Percentage of hair follicles with tomato labeling of the bulge	Percentage of hair follicles with Cre staining in the bulge						# of hair follicles with Cre staining in the upper HF	Percentage of hair follicles with Cre staining in the upper HF
R26-tdTomaro; Krox20-CreERT-Replicate 1-area 1	4	4	0	100	0						4	100
R26-tdTomaro; Krox20-CreERT-Replicate 1-area2	5	3	0	60	0						3	60
R26-tdTomaro; Krox20-CreERT-Replicate 1-area 3	6	6	0	100	0						4	66.6667
R26-tdTomaro; Krox20-CreERT-Replicate 2-area 1	6	4	0	66.6667	0						3	50
R26-tdTomaro; Krox20-CreERT-Replicate 2-area 2	7	7	0	100	0						6	85.7143
R26-tdTomaro; Krox20-CreERT-Replicate 3-area 1	4	3	0	75	0						3	75
R26-tdTomaro; Krox20-CreERT-Replicate 3-area 2	6	5	0	83.3333	0						6	100
